# Supplementary material for: The Development of Quality Control Genotyping Approaches: A Case Study Using Elite Maize Lines
Source: PLoS One. 2016 Jun 9;11(6):e0157236. doi: 10.1371/journal.pone.0157236 (PMC4900658; doi:10.1371/journal.pone.0157236)
Supplement: S1 Dataset — (TXT) [file pone.0157236.s001.txt]

categories:GrainColor	categories: Adaptation	Label	PC1	PC2	PC3
White	Subtropical	CML105	-0.147581858	0.020563296	-0.017439611
White	Lowland	CML148	0.03532082	0.129077434	-0.064538836
Yellow	Lowland	CML171	0.068466499	-0.038662585	-0.064744982
White	Subtropical	CML180	0.236629933	-0.00501867	-0.069000135
White	Subtropical	CML181	0.25999115	-0.0238397	-0.014699946
White	Subtropical	CML185	0.217838953	-0.047997925	-0.003033162
White	Lowland	CML219	0.04622399	-0.12079777	-0.022300917
White	Lowland	CML417	-0.034947951	0.196186262	-0.076882597
Yellow	Lowland	CML436	-0.039984299	-0.148260714	0.014155993
White	Subtropical	CML444	-0.242016409	0.058205179	-0.014342977
Yellow	Lowland	CML466	0.140703046	-0.109614556	-0.047634547
Yellow	Lowland	CML468	-0.011521423	-0.067178015	0.005872556
Yellow	Lowland	CML469	-0.038506033	-0.157100975	-0.00624018
Yellow	Lowland	CML470	0.122757274	-0.226580173	-0.016482717
Yellow	Lowland	CML473	0.079047885	-0.215861034	-0.016130095
White	Subtropical	CML510	0.179078426	0.038870728	-0.035354957
White	Subtropical	CML522	-0.166570464	0.035449477	-0.045460243
Yellow	Lowland	CML475	0.002342965	-0.224827566	-0.006335182
White	Subtropical	CML505	0.172264593	0.072044348	-0.060809524
White	Lowland	CML237	0.052936173	-0.083569298	-0.003871789
Yellow	Highland	CML460	0.732580656	0.122519894	-0.06761392
White	Lowland	CML402	-0.161378655	0.013345061	-0.0247881
Yellow	Lowland	CML472	0.325377811	-0.028299645	-0.070015414
White	Lowland	CML532	-0.15467527	0.124290649	-0.038294048
White	Subtropical	CML85	0.051000914	-0.086791128	-0.025817529
Yellow	Lowland	CML19	-0.019033185	-0.109444811	-0.041278634
White	Subtropical	CML79	0.183747522	-0.03956594	-0.019043
Yellow	Lowland	CML33	0.029966281	-0.140854108	-0.017478175
White	Lowland	CML55	-0.130097276	-0.009893169	0.03539041
White	Lowland	CML260	0.05516841	0.117903228	0.088304166
White	Subtropical	CML368	-0.004961536	-0.034961528	0.003171392
White	Subtropical	CML371	0.082410449	-0.085712265	-0.006598209
White	Subtropical	CML95	0.051339431	-0.034704971	0.023273357
Yellow	Lowland	CML411	-0.065872707	-0.099097953	0.019775628
White	Lowland	CML262	-0.120977766	0.238848972	0.037334846
White	Lowland	CML500	-0.131084129	0.515506745	0.319607977
Yellow	Lowland	CML357	-0.167411582	-0.157491493	0.043913519
Yellow	Lowland	CML415	-0.036129594	-0.174649186	-0.002657149
White	Subtropical	CML89	-0.13444533	-0.147099317	-0.002548886
White	Lowland	CML265	-0.335616648	0.192812253	0.056270571
White	Lowland	CML405	-0.482281794	-0.028800087	0.118658895
White	Subtropical	CML540	-0.085346966	-0.060009649	-0.024318552
White	Lowland	CML343	-0.203760179	0.090736365	-0.043651272
Yellow	Subtropical	CML486	0.129330015	-0.099254985	-0.058294295
White	Lowland	CML274	0.105077769	0.108432603	0.000207272
Yellow	Lowland	CML408	-0.248716915	-0.2331756	0.078943432
White	Lowland	CML341	-0.100004911	0.106645418	-0.096892806
Yellow	Lowland	CML496	-0.096478548	-0.158623532	-0.004762393
White	Lowland	CML145	-0.437830602	-0.08759906	0.028923103
White	Lowland	CML275	0.281817673	-0.029240177	-0.014012767
Yellow	Lowland	CML409	-1.172564782	-0.576467163	0.271947342
Yellow	Lowland	CML474	0.04041384	-0.139596749	-0.005163014
White	Subtropical	CML86	0.046357631	-0.083715461	0.017915616
Yellow	Lowland	CML67ev	0.050717585	-0.257864669	0.006842719
White	Lowland	CML146	-0.105699587	0.103823103	-0.027905405
White	Lowland	CML340	-0.247443657	-0.01027296	0.065392546
Yellow	Lowland	CML430	-0.137758191	-0.226012023	0.038427285
Yellow	Lowland	CML364	-0.017279338	-0.157125989	0.021440221
White	Lowland	CML142	-0.20423789	-0.084386875	0.046422507
Yellow	Lowland	CML363	-0.850751308	-0.488018662	0.19082753
Yellow	Lowland	CML432	0.010989692	-0.13815975	-0.016703541
White	Highland	CML241	1.180563625	0.137051057	0.33883189
White	Lowland	CML342	-0.478344178	-0.01716038	0.036763741
Yellow	Lowland	CML435	0.015809446	-0.212325742	0.036079152
Yellow	Lowland	CML297	0.050850961	-0.145465151	-0.050601016
Yellow	Lowland	CML298	-0.116681277	-0.186065523	0.012069628
Yellow	Lowland	CML299	0.047432777	-0.260176451	0.049701151
Yellow	Lowland	CML300	0.093244846	-0.243513955	0.050205155
Yellow	Lowland	CML301	0.044091233	-0.221244103	0.055789911
Yellow	Lowland	CML302	-0.332267379	-0.279026257	0.034409679
Yellow	Lowland	CML303	-0.067152816	-0.21802879	-0.009851911
Yellow	Lowland	CML304	-0.000186452	-0.274519196	0.053805866
Yellow	Lowland	CML305	-0.058776335	-0.18094147	-0.012105615
Yellow	Lowland	CML306	-0.205710673	-0.232231844	0.016576589
Yellow	Lowland	CML307	0.014032123	-0.176879936	-0.029062079
Yellow	Lowland	CML308	0.059497161	-0.157555229	-0.055793898
White	Lowland	CML309	-0.173432339	0.76446439	-0.603354648
White	Lowland	CML310	-0.314219094	0.054723277	0.005788879
White	Subtropical	CML311	-0.003845915	0.080937876	0.134563297
White	Subtropical	CML312	-0.09054303	-0.065484736	-0.000892395
White	Subtropical	CML313	-0.067544889	0.097490257	-0.041252533
White	Subtropical	CML314	-0.546509257	0.025642602	0.181275822
White	Subtropical	CML315	-0.151071088	-0.088274108	0.035544646
White	Subtropical	CML316	0.084674157	-0.144203716	-0.018392442
White	Subtropical	CML317	0.062920523	-0.076984216	-0.004578176
White	Subtropical	CML318	-0.008497621	-0.067328387	-0.016872647
White	Subtropical	CML319	-0.160294114	0.391890154	0.327519596
White	Subtropical	CML320	0.066193465	0.075035187	-0.024588016
White	Subtropical	CML321	-0.037537641	-0.007579584	-0.034800651
White	Subtropical	CML322	0.084146321	-0.120262482	-0.033056699
Yellow	Subtropical	CML323	0.250157182	-0.035029075	-0.017104039
Yellow	Subtropical	CML324	0.3959504	-0.040105394	-0.033286998
Yellow	Subtropical	CML325	0.230211729	-0.094952299	0.013313717
Yellow	Subtropical	CML326	0.190333255	-0.068088427	-0.021178313
Yellow	Subtropical	CML327	0.254858627	-0.105068771	0.009144454
Yellow	Subtropical	CML328	0.045410377	-0.12007943	0.017233794
Yellow	Subtropical	CML329	0.084479132	-0.02878084	0.037470826
White	Subtropical	CML330	-0.001006795	-0.052644698	-0.022000759
White	Subtropical	CML331	0.007592492	-0.115299722	-0.002138742
White	Subtropical	CML332	-0.00094394	-0.121672766	-0.01249325
White	Subtropical	CML333	0.114260615	-0.13875366	-0.025411573
White	Subtropical	CML334	0.031981495	-0.102791058	0.016334043
Yellow	Subtropical	CML335	0.096410611	-0.130326187	-0.012536979
Yellow	Subtropical	CML336	-0.183581031	-0.19526516	0.047350963
Yellow	Subtropical	CML337	0.10261225	-0.100919154	-0.017238482
Yellow	Subtropical	CML338	0.19567261	-0.126427352	-0.042207787
White	Lowland	CML339	-0.069561717	0.094432985	-0.060452369
White	Lowland	CML344	-0.317264894	0.143772714	-0.027025161
White	Lowland	CML345	-0.055706696	-0.181201491	0.01682687
White	Lowland	CML346	0.030728986	-0.109102041	-0.023240287
Yellow	Lowland	CML347	-0.062441339	-0.149158146	0.012544781
Yellow	Lowland	CML348	-0.017606401	-0.070219894	-0.008989785
White	Highland	CML349	1.04596706	0.20811017	-0.055204968
White	Highland	CML350	0.998631459	0.204566101	-0.026228983
White	Highland	CML351	0.770265115	0.066140594	0.11470841
White	Highland	CML352	0.986093487	0.069410358	0.272562987
White	Highland	CML353	1.207766932	0.169845098	0.250063221
White	Highland	CML354	1.015834908	0.111684332	0.234435926
White	Highland	CML355	0.649157	0.087271275	0.019597801
White	Highland	CML356	0.705488478	0.087741594	0.031051188
Yellow	Lowland	CML358	0.002993698	-0.179049844	0.030844622
Yellow	Lowland	CML359	0.007319795	-0.21007441	0.036785675
Yellow	Lowland	CML360	0.001393811	-0.154624451	-0.018106662
Yellow	Lowland	CML361	-0.149698895	-0.187347548	0.038410362
Yellow	Lowland	CML362	-0.142140707	-0.236149494	0.043376519
White	Lowland	CML365	0.100686346	-0.083116271	-0.050410264
White	Lowland	CML366	0.029912256	-0.13721595	0.000264793
White	Subtropical	CML367	0.162170152	0.023016859	-0.028043721
White	Subtropical	CML369	0.372670261	0.065212336	-0.120552941
White	Subtropical	CML370	-0.064181595	-0.159736939	-0.01044857
White	Subtropical	CML372	0.133297974	-0.038307514	-0.062843044
White	Subtropical	CML373	-0.1246089	0.040438268	-0.079009673
White	Subtropical	CML374	-0.115373643	0.090979132	-0.033197731
White	Subtropical	CML375	-0.069139192	0.107150784	-0.048845065
White	Subtropical	CML376	0.025744989	0.035202348	-0.0374032
White	Subtropical	CML377	-0.257633877	-0.104743179	-0.043074654
White	Subtropical	CML378	-0.48504678	-0.104914129	0.051103715
White	Subtropical	CML379	-0.200488308	0.003845987	0.024725943
White	Subtropical	CML380	-0.251618468	0.018144335	0.006169357
White	Subtropical	CML381	0.010441415	0.103735376	-0.027989858
White	Subtropical	CML382	-0.025283147	0.092512831	-0.017491911
White	Subtropical	CML383	-0.179870561	-0.074050902	-0.060957751
White	Subtropical	CML384	-0.154221806	-0.05627648	-0.061960864
White	Subtropical	CML385	-0.168431329	-0.076361241	-0.025744581
White	Subtropical	CML386	-0.007960969	-0.201040035	0.008093794
White	Subtropical	CML387	0.028447347	0.145298001	-0.047890311
White	Subtropical	CML388	0.125663876	0.175429236	-0.084511625
White	Subtropical	CML389	-0.000884087	0.134668138	-0.065579886
White	Subtropical	CML390	0.089925232	0.159747319	-0.103980484
White	Subtropical	CML391	0.296396602	0.216009662	-0.143799521
White	Subtropical	CML392	0.272686902	0.007790251	-0.126958528
White	Subtropical	CML393	0.293539345	0.053705741	-0.068964807
White	Subtropical	CML394	-0.162128143	0.134427435	0.188350943
White	Subtropical	CML395	0.187450867	0.028587566	-0.102507617
White	Lowland	CML396	-0.140240724	0.233630965	-0.157203381
White	Lowland	CML397	-0.182787716	0.571978915	-0.301183666
White	Lowland	CML1	-0.201716882	0.244062609	0.073858684
White	Lowland	CML9	-0.306775611	0.743878608	0.56316555
White	Lowland	CML17	-0.127423101	0.047489384	-0.040580625
Yellow	Lowland	CML25	-0.016300133	-0.230023349	0.030739422
Yellow	Lowland	CML41	-0.176283132	-0.155705643	0.035033761
White	Lowland	CML49	-0.025737035	0.029548995	-0.042327221
Yellow	Lowland	CML58	-0.080895653	-0.176112305	0.028335504
White	Lowland	CML66	0.011277912	-0.046778995	-0.014626742
Yellow	Lowland	CML73	-0.020091943	-0.316168784	0.04189597
White	Subtropical	CML81	0.052557045	-0.056232167	-0.020103889
White	Subtropical	CML91	0.130287156	0.095519108	-0.101368136
White	Lowland	CML2	-0.253149785	0.239060187	-0.045600142
White	Lowland	CML10	-0.203942537	0.342766687	-0.207624209
Yellow	Lowland	CML18	-0.100366583	-0.170210811	0.008659502
Yellow	Lowland	CML26	-0.006403721	-0.255860443	0.02288552
White	Lowland	CML34	-0.560440329	-0.194396234	0.096768482
White	Lowland	CML42	-0.152058402	0.115378895	-0.035361133
Yellow	Lowland	CML50	0.077790106	-0.073894804	-0.025689487
Yellow	Lowland	CML67er	-0.209597222	-0.386452971	0.079066158
White	Lowland	CML74	-0.323643816	0.059475733	0.00700616
White	Subtropical	CML82	0.116130828	-0.004261839	-0.029702559
White	Subtropical	CML92	0.199761138	-0.030223344	-0.047894663
White	Lowland	CML3	-0.244599686	0.276630614	0.065590135
White	Lowland	CML11	-0.217574521	0.323289367	-0.198252831
Yellow	Lowland	CML27	-0.160070773	-0.174265981	0.006868041
White	Lowland	CML35	-0.257097364	0.012926572	0.0158871
White	Lowland	CML43	-0.281387077	0.068033472	-0.027601633
Yellow	Lowland	CML51	0.011553	-0.140197492	-0.024095504
Yellow	Lowland	CML60	-0.131488368	-0.328555983	0.058156478
White	Subtropical	CML75	0.114169459	0.010042162	-0.030445348
White	Subtropical	CML83	0.016017052	-0.047612728	-0.014756745
White	Subtropical	CML93	0.188692853	-0.032781202	0.010073013
White	Lowland	CML4	-0.081317224	0.358446474	-0.198135308
White	Lowland	CML12	-0.287907896	0.267885839	-0.017794117
Yellow	Lowland	CML20	-0.438766605	-0.327894366	0.091789115
Yellow	Lowland	CML28	-0.170607408	-0.13795958	0.01643197
White	Lowland	CML36	-0.104602602	-0.127302264	-0.016429147
White	Lowland	CML44	-0.222986418	0.13583284	-0.011795653
Yellow	Lowland	CML52	-0.334496575	-0.289256035	0.0575255
White	Lowland	CML61	-0.317391867	0.198926464	0.138011584
White	Lowland	CML68	-0.341706913	-0.20889964	0.056390041
White	Subtropical	CML76	0.002690066	-0.033750971	-0.019844473
White	Subtropical	CML84	0.114656813	0.014130711	0.020275299
White	Subtropical	CML94	-0.016088093	0.069970198	-0.063776539
White	Lowland	CML5	-0.190714934	0.288235742	-0.152052211
White	Lowland	CML13	-0.238169593	0.328772881	-0.147407681
Yellow	Lowland	CML21	-0.131439642	-0.139122146	-0.005239121
Yellow	Lowland	CML29	0.013677048	-0.073086803	-0.008721593
White	Lowland	CML37	-0.079300624	-0.088387834	-0.050595232
White	Lowland	CML45	-0.247039087	0.075919862	-0.009874686
White	Lowland	CML53	-0.147832248	-0.128158768	-0.012044468
White	Lowland	CML62	-0.181111977	0.733519006	-0.618430944
Yellow	Lowland	CML69	-0.206511749	-0.185887196	0.027038854
White	Subtropical	CML77	0.051547818	-0.062172958	-0.054456859
White	Subtropical	CML96	0.105544133	-0.068454665	0.017453533
White	Lowland	CML6	-0.183896763	0.763204687	-0.584694956
White	Lowland	CML14	-0.327155509	0.080353126	-0.017338839
White	Lowland	CML22	-0.072664687	-0.083388725	-0.001142549
Yellow	Lowland	CML30	-0.16814204	-0.172743404	0.028319118
White	Lowland	CML38	-0.00490181	-0.134210804	0.010401218
White	Lowland	CML46	-0.327249257	0.077267211	-0.001319653
White	Lowland	CML54	-0.159771832	0.070516391	0.000977502
White	Lowland	CML63	-0.255977256	0.221769327	-0.099408421
Yellow	Lowland	CML70	-0.008198511	-0.307688938	0.020587095
White	Subtropical	CML78	-0.019944393	0.105727013	-0.079674886
White	Subtropical	CML87	0.243601874	-0.005487695	-0.056486754
White	Subtropical	CML97	0.152308192	-0.133810549	-0.031014489
White	Lowland	CML7	-0.06958975	0.828207928	-0.638000913
White	Lowland	CML15	-0.151061698	0.080560438	-0.035888634
White	Lowland	CML23	-0.009829653	-0.054067248	-0.026014865
Yellow	Lowland	CML31	0.20016345	-0.045726757	-0.085608903
White	Lowland	CML39	-0.174760502	-0.1647718	-0.004408658
White	Lowland	CML47	-0.166524945	0.118634407	-0.058975387
White	Lowland	CML56	-0.153444873	0.003281562	-0.025279327
White	Lowland	CML64	-0.279030675	0.291995519	-0.184247507
Yellow	Lowland	CML71	-0.166399135	-0.369808877	0.06020005
White	Lowland	CML8	-0.202440051	0.853107846	-0.335591094
White	Lowland	CML16	-0.13140231	0.100955687	-0.008242639
White	Lowland	CML24	-0.216739732	-0.091531095	0.030398084
Yellow	Lowland	CML32	0.124911575	-0.029497846	-0.048509101
Yellow	Lowland	CML40	0.16308557	-0.074049832	-0.059929666
White	Lowland	CML48	-0.084427987	0.042635803	0.005198564
Yellow	Lowland	CML57	-0.058409375	-0.122600585	0.014658724
White	Lowland	CML65	-0.139149641	0.035545297	-0.022051343
Yellow	Lowland	CML72	-0.132046608	-0.344441888	0.049242511
White	Subtropical	CML90	0.314403617	-0.027966015	-0.072938923
White	Subtropical	CML98	0.123030228	-0.062477992	0.010750589
White	Subtropical	CML107	0.037105429	0.117805402	-0.084255225
Yellow	Subtropical	CML115	0.14080661	-0.089023482	-0.009035745
White	Subtropical	CML123	0.04261925	-0.096630331	-0.012129992
White	Subtropical	CML131	0.180126592	-0.025959216	0.009243401
Yellow	Subtropical	CML139	-0.054445703	-0.268459155	0.01315089
White	Lowland	CML150	0.000215684	0.149621595	-0.050425871
White	Lowland	CML158	0.012087081	0.038351562	-0.003274927
Yellow	Lowland	CML166	-0.090731701	-0.172385463	0.028688923
White	Subtropical	CML174	0.091372386	-0.076174084	-0.001288164
White	Subtropical	CML182	0.411490692	0.010655968	-0.111327632
Yellow	Subtropical	CML191	0.171143049	-0.071964915	-0.007949119
White	Subtropical	CML99	0.196826223	-0.01960669	-0.006321072
White	Subtropical	CML108	-0.03504918	0.08311185	-0.071552168
Yellow	Subtropical	CML116	0.26932295	-0.087902078	-0.059460339
Yellow	Subtropical	CML124	-0.024203506	-0.192657498	0.004771726
White	Subtropical	CML132	-0.134132153	0.008165143	-0.035921084
White	Lowland	CML140	-0.110076771	-0.007755607	-0.024059447
White	Lowland	CML151	-0.279136416	-0.098688133	0.04077196
White	Lowland	CML159	-0.048219815	0.146615638	-0.046599522
Yellow	Lowland	CML167	-0.179134362	-0.212199594	0.043602836
White	Subtropical	CML175	0.10065571	-0.071951332	-0.00205042
White	Subtropical	CML183	0.212533405	-0.043061824	-0.042512328
Yellow	Subtropical	CML192	0.058640731	-0.143295187	0.026807751
White	Subtropical	CML100	0.053294581	0.104117689	-0.084371657
White	Subtropical	CML109	0.152728004	-0.036953919	-0.012809687
White	Subtropical	CML117	-0.010086653	0.092445987	-0.06690415
Yellow	Subtropical	CML125	0.027044268	-0.256515481	-0.010941376
White	Subtropical	CML133	0.167915602	-0.050657974	-0.011708735
White	Lowland	CML141	-0.044318488	0.012289932	-0.018259525
White	Lowland	CML152	-0.132170614	-0.034227487	-0.023121252
White	Lowland	CML160	-0.010980515	0.002481332	-0.01127143
Yellow	Lowland	CML168	-0.005058805	-0.10731401	-0.019984268
White	Subtropical	CML176	-0.001124055	0.086671783	0.129663193
White	Subtropical	CML184	0.219148546	-0.01236759	-0.038109542
Yellow	Subtropical	CML193	0.285262065	-0.036792353	-0.057102984
White	Subtropical	CML101	0.158150143	0.159875918	-0.14914334
White	Subtropical	CML110	-0.041580845	-0.110397292	0.011137628
Yellow	Subtropical	CML118	0.013088353	-0.182263427	0.035381318
White	Subtropical	CML126	-0.057326593	-0.08524665	0.014298976
Yellow	Subtropical	CML134	0.178872096	-0.105778133	-0.028683954
White	Lowland	CML153	-0.037189919	0.031459261	-0.025275621
Yellow	Lowland	CML161	-0.099710372	-0.154061793	0.053258155
Yellow	Lowland	CML169	0.003849777	-0.106542953	-0.022038681
White	Subtropical	CML177	0.126188281	-0.076357086	-0.033242062
White	Subtropical	CML186	0.256587059	0.048570029	-0.081099435
Yellow	Subtropical	CML194	0.355836989	-0.008235427	-0.10335993
White	Subtropical	CML102	0.137351195	0.148950446	-0.126440849
White	Subtropical	CML111	0.157494292	-0.046652802	-0.0151892
White	Subtropical	CML119	-0.046999631	0.004209282	-0.007542256
White	Subtropical	CML127	-0.026042634	-0.182740273	0.066157873
White	Subtropical	CML135	0.112163558	-0.063548254	-0.017193395
White	Lowland	CML143	-0.1977297	-0.059047149	0.015129307
White	Lowland	CML154	-0.445801491	-0.14951131	0.0496087
Yellow	Lowland	CML162	-0.044498226	-0.148300275	0.011909971
Yellow	Lowland	CML170	-0.402374872	-0.282356265	0.095486038
White	Subtropical	CML178	0.005649043	-0.129269561	0.024962258
Yellow	Subtropical	CML187	0.048836933	-0.141246447	0.006870152
White	Subtropical	CML195	0.200951661	-0.007571926	-0.109275333
White	Subtropical	CML103	0.064903501	0.084921472	-0.042180902
Yellow	Subtropical	CML112	0.29837663	-0.04380437	-0.052265585
White	Subtropical	CML120	-0.106867818	-0.054670358	0.012858214
White	Subtropical	CML128	0.105772441	-0.037925061	-0.061302949
White	Subtropical	CML136	0.289726727	0.018735944	-0.055035367
White	Lowland	CML144	-0.149639914	-0.048163226	0.011207247
White	Lowland	CML155	-0.299441586	-0.078813149	0.033337474
Yellow	Lowland	CML163	0.148221758	-0.05292069	-0.053186639
White	Subtropical	CML179	-0.249777794	-0.187708382	0.045785694
Yellow	Subtropical	CML188	0.101967216	-0.10918582	0.009841625
White	Subtropical	CML196	-0.115421256	0.003476021	-0.034508946
White	Subtropical	CML104	0.092746175	0.114290528	-0.059572318
Yellow	Subtropical	CML113	0.213878511	-0.050118778	-0.035066589
Yellow	Subtropical	CML121	-0.064483581	-0.27236511	0.012929102
White	Subtropical	CML129	0.204168803	0.041033904	-0.064555836
White	Subtropical	CML137	0.297941232	0.033248109	-0.042729359
White	Lowland	CML147	-0.040180004	0.080496643	-0.059520531
White	Lowland	CML156	0.024939972	0.023915692	-0.015131579
Yellow	Lowland	CML164	0.064896181	-0.091323839	-0.033866016
Yellow	Lowland	CML172	-0.247443316	-0.176005602	0.019990114
Yellow	Subtropical	CML189	0.19519095	-0.090052711	-0.027320618
White	Subtropical	CML106	-0.088763801	0.069491202	-0.05960836
Yellow	Subtropical	CML114	0.095097235	-0.142082751	0.025436326
Yellow	Subtropical	CML122	-0.01473164	-0.216947454	0.007760831
Yellow	Subtropical	CML130	0.319037489	0.009385745	-0.05936444
White	Subtropical	CML138	-0.062753394	0.053687838	-0.045850868
White	Lowland	CML149	-0.05020208	0.058901574	-0.015495792
White	Lowland	CML157	-0.146167395	-0.036645612	0.000522772
Yellow	Lowland	CML165	-0.05422251	-0.155051586	0.015074302
White	Subtropical	CML173	0.032832697	-0.100285217	0.006241511
Yellow	Subtropical	CML190	0.175244124	-0.087251686	-0.019720401
White	Subtropical	CML197	0.202353991	0.063792205	-0.072532903
White	Subtropical	CML205	-0.055748655	-0.045253591	-0.044211108
White	Subtropical	CML213	0.161882553	-0.035205403	-0.068104966
White	Lowland	CML221	0.388467859	-0.00356569	-0.12144347
Yellow	Lowland	CML229	-0.003759399	-0.19337806	-0.001639475
White	Lowland	CML238	-0.353875746	-0.239758262	0.066721303
White	Highland	CML246	0.763060928	0.042435576	0.032830523
White	Lowland	CML254	-0.146152626	0.225345074	-0.003651485
White	Lowland	CML264	-0.351725453	0.772828306	0.645073352
White	Lowland	CML273	-0.100763594	0.127004039	-0.00205694
Yellow	Lowland	CML283	0.062144753	-0.188163765	-0.007737355
Yellow	Lowland	CML291	-0.18007962	-0.182434693	0.01565895
White	Subtropical	CML198	0.020734631	0.141632425	-0.053316209
White	Subtropical	CML206	0.124983461	0.113815114	-0.14198928
White	Subtropical	CML214	0.151560277	-0.025783972	-0.116140738
White	Lowland	CML222	-0.185534197	-0.171026059	0.026317103
White	Lowland	CML230	-0.201032915	0.133859517	-0.032219601
White	Highland	CML239	0.870059672	0.071238958	0.16848604
White	Lowland	CML247	-0.143570425	0.023646348	-0.004980406
White	Lowland	CML255	-0.176635423	0.341570838	-0.044406919
White	Lowland	CML266	-0.035000988	0.07969416	-0.049386208
White	Lowland	CML276	-0.090883867	0.081986757	-0.052009872
Yellow	Lowland	CML284	-0.049714031	-0.173060954	0.01109362
Yellow	Lowland	CML292	-0.149195726	-0.183769581	0.041756961
White	Subtropical	CML199	-0.074511722	-0.12068965	-0.07740964
White	Subtropical	CML207	0.158201793	0.125598633	-0.151769285
White	Subtropical	CML215	0.211587844	-0.004683452	-0.132604068
Yellow	Lowland	CML223	-0.061351702	-0.205680378	0.011843339
White	Highland	CML240	0.692445043	0.050425073	0.090951292
White	Lowland	CML248	-0.057770531	0.110412888	-0.045925253
White	Lowland	CML256	-0.294668414	0.280694788	0.029191568
White	Lowland	CML267	0.038125118	0.193545579	-0.052833134
White	Lowland	CML277	-0.039167179	0.154883225	-0.06694421
Yellow	Lowland	CML285	-0.235329733	-0.230526767	0.058065706
Yellow	Lowland	CML293	0.004993155	-0.082893798	-0.03112178
White	Subtropical	CML200	-0.236740488	-0.049396291	0.046926248
White	Subtropical	CML208	-0.146960033	-0.013196564	-0.065730154
White	Subtropical	CML216	0.01753762	-0.032951752	-0.042258348
Yellow	Lowland	CML224	0.010210817	-0.132522963	0.021985049
White	Lowland	CML232	-0.254099014	0.166555052	-0.041054587
White	Lowland	CML249	-0.266317952	0.465331277	0.415714474
White	Lowland	CML257	-0.190906304	0.22879572	-0.060768894
White	Lowland	CML268	-0.083917622	-0.162180023	0.051924105
White	Lowland	CML278	-0.086729256	0.167254938	-0.014018431
Yellow	Lowland	CML286	0.00731185	-0.164686452	0.027427765
Yellow	Lowland	CML294	-0.169434967	-0.233769465	-0.011555624
White	Subtropical	CML201	-0.063651173	0.025266773	-0.040631773
White	Subtropical	CML209	0.01865047	0.128647677	-0.114076685
Yellow	Lowland	CML217	0.088824907	-0.137587966	0.014736616
Yellow	Lowland	CML225	0.03262695	-0.142528297	0.006131342
White	Lowland	CML233	-0.216017771	0.143475696	-0.022775138
White	Highland	CML242	-0.137737924	0.126389662	0.013053889
White	Lowland	CML250	-0.242484272	0.675251595	-0.481498737
White	Lowland	CML258	-0.057743661	0.812856713	-0.638259934
White	Lowland	CML269	-0.111569416	-0.020852752	0.057942338
White	Lowland	CML279	-0.089136713	0.095686377	-0.027806799
Yellow	Lowland	CML287	0.056145392	-0.116944237	-0.015814898
Yellow	Lowland	CML295	0.070354662	-0.241093337	0.05077802
White	Subtropical	CML202	0.032822251	-0.0394216	-0.12901631
White	Subtropical	CML210	-0.074691814	0.026620509	-0.071571852
White	Lowland	CML218	-0.103212704	-0.1809794	0.003542137
Yellow	Lowland	CML226	-0.089839148	-0.211780818	-0.010690316
White	Lowland	CML234	-0.171097045	0.193647233	0.014046064
White	Highland	CML243	0.891805303	-0.002178894	0.40398918
White	Lowland	CML251	-0.144831604	0.340078656	-0.014323526
White	Lowland	CML259	-0.177204317	0.277010243	-0.03730981
White	Lowland	CML270	-0.229941867	0.02225083	0.129212504
White	Lowland	CML280	-0.260591015	0.049727695	0.008364619
Yellow	Lowland	CML288	-0.097751311	-0.135910061	-0.01601773
Yellow	Lowland	CML296	-0.074944825	-0.313049493	0.066619022
White	Subtropical	CML203	-0.13813165	-0.012607474	-0.029301444
White	Subtropical	CML211	-0.235940126	0.026278167	-0.026916874
Yellow	Lowland	CML227	0.113707922	-0.137578904	-0.020074033
White	Lowland	CML235	-0.045266787	0.007480582	0.015645522
White	Highland	CML244	1.082901729	0.075424428	0.307684901
White	Lowland	CML252	-0.179882545	0.26776268	-0.141502596
White	Lowland	CML261	-0.24347262	0.178686532	-0.006152477
White	Lowland	CML271	-0.23800914	0.334826942	0.300246973
White	Lowland	CML281	-0.236765145	0.080393622	-0.031226831
Yellow	Lowland	CML289	-0.008086207	-0.194987378	-0.003220066
White	Subtropical	CML204	-0.064833004	-0.025980042	-0.0667424
White	Subtropical	CML212	0.060130808	-0.052602746	-0.060620108
White	Lowland	CML220	-0.024628329	-0.163858828	-0.011262015
Yellow	Lowland	CML228	-0.080852392	-0.219330588	0.029550726
White	Lowland	CML236	-0.139355649	-0.16169387	-0.013576705
Yellow	Highland	CML245	0.695833545	0.096663515	0.046987067
White	Lowland	CML253	-0.135853491	0.489192824	-0.354207056
White	Lowland	CML263	-0.311579072	0.301967407	-0.107949197
White	Lowland	CML272	-0.066744918	0.051081122	0.024390695
Yellow	Lowland	CML282	-0.132708761	-0.203439644	0.01822319
Yellow	Lowland	CML290	-0.18365278	-0.198905585	0.003110816
White	Lowland	CML398	-0.05156661	0.817290137	-0.641649183
Yellow	Lowland	CML410	-0.205891007	-0.181284751	0.040103532
Yellow	Lowland	CML421	-0.064194687	-0.214533529	0.018666429
Yellow	Lowland	CML429	-0.206264866	-0.198131353	0.052344742
White	Subtropical	CML440	-0.040764426	-0.046742901	0.008185127
White	Lowland	CML448	-0.464671178	0.189485387	0.058542908
White	Highland	CML456	1.060893638	0.145810167	0.213702619
White	Subtropical	CML464	0.017758239	-0.022356702	-0.055131138
White	Lowland	CML478	-0.351564967	0.048894447	-0.011995768
White	Subtropical	CML488	0.136823797	0.025898387	-0.028718768
Yellow	Lowland	CML497	-0.101768835	-0.205502561	-0.010869146
White	Lowland	CML399	-0.110890332	0.39882974	-0.15641048
Yellow	Lowland	CML412	-0.104154514	-0.167375603	0.030685622
Yellow	Lowland	CML422	-0.075054373	-0.196552466	0.050859062
Yellow	Lowland	CML431	0.050911054	-0.144239207	-0.034175611
White	Subtropical	CML441	-0.002409372	0.006399486	-0.05013122
White	Lowland	CML449	-0.1108396	-0.099596458	-0.002017457
White	Highland	CML457	0.51025403	0.024256939	-0.021149383
Yellow	Lowland	CML465	-0.104695302	-0.186123996	0.049260941
Yellow	Lowland	CML479	-0.122279229	-0.194131569	0.044042805
White	Subtropical	CML489	-0.02354453	0.038501833	-0.129214988
White	Lowland	CML498	-0.433446034	0.439872955	0.427017191
White	Subtropical	CML506	0.226244186	0.025074751	-0.121409163
White	Lowland	CML400	-0.192531751	0.303278952	0.048827849
Yellow	Lowland	CML413	-0.037505542	-0.191196774	-0.037270255
Yellow	Lowland	CML423	0.058503027	-0.081019391	-0.033341858
Yellow	Lowland	CML433	0.213796922	-0.101582659	-0.06687474
White	Subtropical	CML442	0.139591967	0.036043747	-0.094422799
White	Lowland	CML450	-0.274183988	0.363475109	0.430051984
White	Highland	CML458	0.338206727	-0.024059677	0.034658185
Yellow	Lowland	CML467	0.158317122	-0.115727097	-0.050126477
Yellow	Lowland	CML481	-0.270689406	-0.256105009	0.047403259
White	Lowland	CML490	-0.353533538	-0.002614384	0.055718368
White	Lowland	CML499	-0.19153869	0.114069996	-0.014477526
White	Subtropical	CML507	0.39741499	0.187394438	-0.119171831
White	Lowland	CML401	-0.369592029	0.809885205	0.682920493
Yellow	Lowland	CML414	0.029939833	-0.164419637	-0.04046671
Yellow	Lowland	CML424	-0.030314258	-0.19672735	0.010649698
Yellow	Lowland	CML434	0.008345588	-0.212538749	0.039880163
White	Subtropical	CML443	0.299741466	0.062001127	-0.121848975
White	Highland	CML459	0.518625407	0.054292536	-0.001464055
White	Lowland	CML482	-0.586549402	-0.18240119	0.119862207
White	Lowland	CML491	-0.135572179	0.027092034	-0.008273182
White	Subtropical	CML508	0.211550508	0.037270651	-0.085665857
White	Lowland	CML403	-0.035837442	0.056248705	-0.005621934
White	Lowland	CML416	-0.500847949	0.064752642	0.030545805
Yellow	Lowland	CML425	0.127264146	-0.19584998	-0.037337412
Yellow	Lowland	CML452	-0.35463781	-0.256602285	0.091719691
White	Subtropical	CML483	-0.188527913	-0.232607124	0.00574266
White	Lowland	CML492	0.094996904	0.019998622	-0.021760455
Yellow	Lowland	CML501	-0.019413723	-0.087676023	-0.017525237
White	Subtropical	CML509	0.369846719	0.171859292	-0.114933592
White	Lowland	CML404	-0.0612262	-0.196489259	0.036865253
White	Lowland	CML418	0.008784342	-0.091397022	-0.035143653
Yellow	Lowland	CML426	0.113018473	-0.20475401	-0.029856538
Yellow	Lowland	CML437	-0.218285018	-0.293769273	0.067116199
White	Subtropical	CML445	-0.018923677	-0.056853822	-0.029151781
Yellow	Lowland	CML453	-0.103476009	-0.165337107	0.025079026
Yellow	Highland	CML461	0.494900336	0.001680518	-0.018400897
Yellow	Lowland	CML471	0.027643759	-0.185730746	0.001041796
White	Subtropical	CML484	-0.000460086	-0.181796568	0.008193546
Yellow	Lowland	CML493	0.101444178	-0.110262811	-0.031032441
White	Lowland	CML502	-0.19114708	0.563842605	0.492646957
White	Lowland	CML406	-0.079568653	0.119850472	-0.003656998
White	Lowland	CML419	-0.20622605	-0.195923663	0.045649317
Yellow	Lowland	CML427	0.054362244	-0.112317869	0.006525527
Yellow	Lowland	CML438	0.094942289	-0.136699353	-0.042221207
White	Lowland	CML446	-0.423731689	0.296461263	0.329233025
Yellow	Lowland	CML454	-0.120851333	-0.148933936	0.015602264
Yellow	Highland	CML462	0.437385818	0.024191663	-0.048512549
White	Lowland	CML476	-0.070241306	0.030815293	-0.057792474
White	Subtropical	CML485	0.081734887	0.13569018	-0.104902183
White	Lowland	CML494	-0.16889715	0.119653698	-0.035129614
White	Lowland	CML503	-0.364419203	0.792438632	0.671563815
White	Lowland	CML407	-0.259050539	0.148709463	-0.001585879
White	Lowland	CML420	-0.251544768	-0.07494811	0.043071182
Yellow	Lowland	CML428	0.095949282	-0.16520721	-0.007769617
Yellow	Lowland	CML439	0.08961697	-0.179135612	0.025003393
White	Lowland	CML447	-0.23723857	0.501789669	0.413337767
White	Highland	CML455	0.923003181	0.047840032	0.318322309
White	Subtropical	CML463	0.285232064	0.049553982	-0.093081933
White	Lowland	CML477	-0.19179468	0.079116068	-0.068080813
Yellow	Subtropical	CML487	-0.212125114	0.00562798	0.003825881
White	Lowland	CML495	-0.285884425	0.530515887	0.433912586
White	Subtropical	CML504	0.018271812	0.158749085	-0.046325488
White	Subtropical	CML511	-0.072791812	0.099756614	-0.012003559
White	Subtropical	CML519	-0.194210673	-0.079180659	-0.079751125
White	Highland	CML527	0.637696675	0.04373335	0.071044552
White	Subtropical	CML536	0.216259298	0.073322803	-0.106643589
White	Subtropical	CML545	0.188804001	0.029079778	-0.069743186
White	Lowland	CML553	-0.205698059	0.610686877	0.497855134
White	Highland	CML561	-0.024659688	-0.069136449	0.006287573
White	Subtropical	CML512	-0.04090123	0.044505321	-0.098643709
White	Subtropical	CML520	0.173555522	0.13999968	-0.146010957
White	Highland	CML528	0.810661282	0.057579248	0.298466976
White	Subtropical	CML537	-0.129009168	-0.026528361	-0.041101716
White	Subtropical	CML546	-0.149655938	-0.008616914	-0.021278406
White	Lowland	CML554	-0.001807069	0.12190113	-0.059993858
White	Subtropical	CML513	0.227502629	0.032824503	-0.176220409
White	Subtropical	CML521	-0.252715812	-0.16761803	-0.002936722
White	Highland	CML529	0.954212039	0.121227089	0.219685036
White	Subtropical	CML538	0.226922803	0.064129717	-0.12449034
White	Subtropical	CML547	0.043230952	-0.059372321	-0.054496223
White	Lowland	CML555	0.031150261	0.20301947	-0.047594426
White	Subtropical	CML514	0.045347558	-0.01179535	-0.107167449
White	Lowland	CML530	0.099222565	-0.101173923	-0.009040201
White	Subtropical	CML539	0.113313473	0.03858497	-0.081413799
White	Subtropical	CML548	-0.134401338	-0.135367649	-0.008673084
White	Lowland	CML556	0.020626701	0.43230334	0.208640433
White	Lowland	CML515	-0.045093557	-0.001364777	-0.057763783
White	Subtropical	CML523	0.011213281	-0.009610421	-0.094464046
White	Lowland	CML531	-0.095080572	0.089294194	-0.031262042
White	Lowland	CML549	-0.644619386	0.418392175	0.526666193
White	Lowland	CML557	-0.158994452	0.380600606	0.360519518
Yellow	Lowland	CML59	0.082652542	-0.229973964	0.00126458
White	Lowland	CML516	-0.011947449	0.150879739	0.049279573
White	Highland	CML524	1.238891378	0.187315029	0.324613294
Yellow	Lowland	CML533	0.096691722	-0.089962467	-0.036549393
White	Subtropical	CML541	0.179257411	-0.069585453	-0.042607929
White	Lowland	CML550	-0.079068966	-0.030615575	-0.024932725
White	Highland	CML558	0.124768955	-0.018719219	-0.057250188
White	Subtropical	CML517	-0.126300811	-0.091860222	-0.024501767
White	Highland	CML525	1.17076499	0.128738456	0.280890961
Yellow	Lowland	CML534	-0.024147702	-0.141769238	0.004354403
White	Subtropical	CML542	0.194518729	0.010139752	-0.061516936
Yellow	Lowland	CML551	-0.026256415	-0.073088965	-0.017539225
White	Subtropical	CML559	0.058702296	-0.054685164	0.040372801
White	Subtropical	CML518	-0.153771273	-0.013992205	-0.059148542
White	Highland	CML526	0.604256051	0.027599756	0.093635958
Yellow	Lowland	CML535	-0.025874395	-0.18440834	0.000828027
White	Subtropical	CML544	0.124201095	0.014890618	-0.042046504
White	Lowland	CML552	-0.237348055	0.812023699	0.596792316
White	Subtropical	CML560	0.053661842	-0.054777997	0.075462303
