# Supplementary material for: The Development of Quality Control Genotyping Approaches: A Case Study Using Elite Maize Lines
Source: PLoS One. 2016 Jun 9;11(6):e0157236. doi: 10.1371/journal.pone.0157236 (PMC4900658; doi:10.1371/journal.pone.0157236)
Supplement: S2 Dataset — (TXT) [file pone.0157236.s002.txt]

No.	S1666	QC114	Allele	Chromosome	Position	allele
1	2412792|F|0--52:T>C	No	T/C	1	39749313	T/C
2	2438521|F|0--8:C>A	No	C/A	1	45636627	C/A
3	100211511|F|0--13:C>T	Yes	T/C	1	79753788	T/C
4	2565768|F|0--44:G>C	No	C/G	1	99133618	C/G
5	2463215|F|0--55:G>A	No	G/A	1	188088030	A/G
6	2398886|F|0--47:C>T	No	C/T	1	280832890	C/T
7	2505244|F|0--58:G>A	No	G/A	1	288471679	G/A
8	100112183|F|0--9:C>T	No	C/T	1	295479038	C/T
9	100239989|F|0--17:A>C	No	A/C	2	725776	A/C
10	2420028|F|0--8:G>C	No	G/C	2	3936144	G/C
11	100056322|F|0--51:A>C	No	A/C	2	17255473	A/C
12	100347551|F|0--100347552|F|0--22:A>G	No	A/G	2	63949711	A/G
13	2460062|F|0--33:A>G	No	A/G	2	139517582	A/G
14	100221671|F|0--50:G>A	Yes	G/A	2	180080377	G/A
15	100206592|F|0--26:A>G	No	A/G	2	195715148	A/G
16	100217709|F|0--18:C>G	No	C/G	2	196537745	C/G
17	100296587|F|0--55:G>A	No	G/A	3	1676197	G/A
18	2595396|F|0--8:A>G	No	A/G	3	2157765	A/G
19	100242637|F|0--34:G>C	No	G/C	3	11533897	G/C
20	2447337|F|0--46:C>T	No	C/T	3	39292460	C/T
21	2395959|F|0--19:C>T	No	C/T	3	143802231	C/T
22	2515299|F|0--5:T>C	No	T/C	3	169032438	T/C
23	2620341|F|0--26:C>T	Yes	C/T	3	185027042	C/T
24	100236587|F|0--5:C>G	No	C/G	3	230654615	C/G
25	2403239|F|0--57:C>T	No	C/T	4	10031742	C/T
26	2423751|F|0--60:T>A	Yes	T/A	4	11824977	T/A
27	2423751|F|0--27:T>C	No	T/C	4	11824977	T/C
28	100254145|F|0--39:C>G	No	C/G	4	72717351	C/G
29	2540499|F|0--34:G>A	No	G/A	4	172086724	G/A
30	100166655|F|0--7:T>C	No	T/C	4	234425662	T/C
31	2384666|F|0--20:C>T	No	C/T	4	235364032	C/T
32	100293949|F|0--56:A>T	No	A/T	4	239370967	A/T
33	2410337|F|0--66:G>C	No	G/C	5	2362603	G/C
34	100289564|F|0--7:A>G	No	A/G	5	7365142	A/G
35	100021328|F|0--18:A>G	No	A/G	5	76379937	A/G
36	100151063|F|0--100151064|F|0--28:T>C	No	T/C	5	86150393	T/C
37	100144430|F|0--14:T>A	No	T/A	5	152430783	T/A
38	100061423|F|0--43:C>T	Yes	C/T	5	173759581	C/T
39	2433769|F|0--68:T>C	No	T/C	5	211999667	T/C
40	2584472|F|0--31:A>G	No	A/G	5	215516761	A/G
41	2449313|F|0--36:T>C	No	T/C	6	9200695	T/C
42	2534902|F|0--63:G>A	No	G/A	6	21414352	G/A
43	2534902|F|0--58:C>A	No	C/A	6	21414352	C/A
44	100143727|F|0--35:A>G	No	A/G	6	55675275	A/G
45	100305040|F|0--22:T>C	No	T/C	6	151482252	T/C
46	100028282|F|0--40:T>C	No	T/C	6	154349126	T/C
47	100360699|F|0--45:A>G	No	A/G	6	166168775	A/G
48	2595241|F|0--17:A>G	Yes	A/G	6	166967009	A/G
49	2616643|F|0--59:T>A	No	T/A	7	11799539	T/A
50	2522678|F|0--39:A>T	No	A/T	7	31459621	A/T
51	100213643|F|0--34:C>G	No	C/G	7	35006932	C/G
52	100243763|F|0--55:G>A	No	G/A	7	67065269	G/A
53	2557386|F|0--22:C>T	No	C/T	7	128354696	C/T
54	2395757|F|0--5:T>C	No	T/C	7	141947797	T/C
55	100206308|F|0--66:G>A	No	G/A	7	158932494	G/A
56	100128474|F|0--64:A>G	Yes	A/G	7	172579813	A/G
57	100297793|F|0--30:G>T	No	G/T	8	8417070	G/T
58	100132245|F|0--25:T>G	Yes	T/G	8	13598046	T/G
59	2404894|F|0--20:A>G	No	A/G	8	14846619	A/G
60	100257883|F|0--100257884|F|0--8:T>A	No	T/A	8	112720042	T/A
61	100276803|F|0--50:A>T	No	T/A	8	115298233	A/T
62	100271147|F|0--14:C>T	No	C/T	8	138512099	C/T
63	100332519|F|0--100332521|F|0--19:T>C	No	T/C	8	172007537	T/C
64	2453650|F|0--24:C>T	No	C/T	8	173079541	C/T
65	2398342|F|0--35:C>G	No	C/G	9	5159303	C/G
66	100165294|F|0--38:G>C	No	G/C	9	12323918	G/C
67	100021980|F|0--48:G>A	No	G/A	9	23449490	G/A
68	2543989|F|0--39:G>C	Yes	G/C	9	59941301	G/C
69	100244300|F|0--5:T>C	No	T/C	9	102942946	T/C
70	2619541|F|0--42:T>C	No	C/T	9	103920391	C/T
71	2443165|F|0--2379060|F|0--19:G>C	No	G/C	9	142945331	G/C
72	100025840|F|0--59:T>A	No	T/A	9	145913073	T/A
73	2449820|F|0--13:G>C	No	G/C	10	1724577	G/C
74	100050285|F|0--19:G>T	No	G/T	10	80791168	G/T
75	2476792|F|0--57:C>T	No	C/T	10	97199541	C/T
76	2464148|F|0--23:T>G	No	G/T	10	120116199	G/T
77	2381787|F|0--10:C>G	Yes	G/C	10	132512860	G/C
78	100285866|F|0--13:C>T	No	C/T	10	134831396	C/T
79	100214662|F|0--17:G>A	No	G/A	10	143419017	G/A
80	100140177|F|0--37:G>C	No	G/C	10	147959838	G/C
