# Supplementary material for: The Development of Quality Control Genotyping Approaches: A Case Study Using Elite Maize Lines
Source: PLoS One. 2016 Jun 9;11(6):e0157236. doi: 10.1371/journal.pone.0157236 (PMC4900658; doi:10.1371/journal.pone.0157236)
Supplement: S3 Dataset — (XLSX) [file pone.0157236.s003.xlsx]

## Sheet: 22-80.txt.NumericGeno.csv.Simil
	CML100	CML197	CML131	CML435	CML393	CML106	CML236	CML327	CML280	CML17	CML364	CML14	CML192	CML82	CML390	CML193	CML136	CML233	CML362	CML110	CML126	CML178
CML100	1	0.74	0.71	0.69	0.66	0.66	0.65	0.64	0.62	0.6	0.59	0.59	0.59	0.59	0.59	0.58	0.57	0.57	0.56	0.56	0.55	0.54
CML197	0.74	1	0.76	0.68	0.68	0.64	0.7	0.68	0.7	0.65	0.73	0.62	0.64	0.61	0.69	0.61	0.64	0.61	0.69	0.63	0.66	0.67
CML131	0.71	0.76	1	0.69	0.71	0.68	0.62	0.64	0.66	0.62	0.66	0.55	0.62	0.62	0.56	0.59	0.48	0.6	0.58	0.64	0.59	0.63
CML435	0.69	0.68	0.69	1	0.65	0.54	0.63	0.61	0.59	0.55	0.55	0.55	0.6	0.62	0.68	0.6	0.5	0.56	0.56	0.64	0.5	0.69
CML393	0.66	0.68	0.71	0.65	1	0.56	0.74	0.62	0.59	0.6	0.67	0.53	0.61	0.6	0.58	0.67	0.52	0.6	0.59	0.71	0.54	0.63
CML106	0.66	0.64	0.68	0.54	0.56	1	0.65	0.61	0.6	0.56	0.54	0.53	0.51	0.61	0.61	0.53	0.55	0.52	0.54	0.6	0.6	0.7
CML236	0.65	0.7	0.62	0.63	0.74	0.65	1	0.67	0.63	0.6	0.63	0.63	0.66	0.55	0.71	0.61	0.6	0.61	0.65	0.73	0.56	0.71
CML327	0.64	0.68	0.64	0.61	0.62	0.61	0.67	1	0.62	0.55	0.6	0.52	0.58	0.7	0.6	0.53	0.68	0.53	0.56	0.63	0.65	0.65
CML280	0.62	0.7	0.66	0.59	0.59	0.6	0.63	0.62	1	0.6	0.65	0.56	0.57	0.57	0.62	0.46	0.58	0.62	0.65	0.61	0.61	0.6
CML17	0.6	0.65	0.62	0.55	0.6	0.56	0.6	0.55	0.6	1	0.56	0.67	0.58	0.58	0.64	0.46	0.48	0.62	0.6	0.61	0.54	0.56
CML364	0.59	0.73	0.66	0.55	0.67	0.54	0.63	0.6	0.65	0.56	1	0.58	0.57	0.57	0.56	0.57	0.58	0.58	0.63	0.61	0.66	0.59
CML14	0.59	0.62	0.55	0.55	0.53	0.53	0.63	0.52	0.56	0.67	0.58	1	0.49	0.48	0.57	0.51	0.57	0.58	0.52	0.57	0.55	0.61
CML192	0.59	0.64	0.62	0.6	0.61	0.51	0.66	0.58	0.57	0.58	0.57	0.49	1	0.59	0.57	0.6	0.55	0.5	0.69	0.64	0.57	0.53
CML82	0.59	0.61	0.62	0.62	0.6	0.61	0.55	0.7	0.57	0.58	0.57	0.48	0.59	1	0.63	0.54	0.55	0.52	0.44	0.59	0.54	0.59
CML390	0.59	0.69	0.56	0.68	0.58	0.61	0.71	0.6	0.62	0.64	0.56	0.57	0.57	0.63	1	0.51	0.52	0.57	0.58	0.67	0.59	0.68
CML193	0.58	0.61	0.59	0.6	0.67	0.53	0.61	0.53	0.46	0.46	0.57	0.51	0.6	0.54	0.51	1	0.65	0.56	0.52	0.59	0.53	0.63
CML136	0.57	0.64	0.48	0.5	0.52	0.55	0.6	0.68	0.58	0.48	0.58	0.57	0.55	0.55	0.52	0.65	1	0.55	0.64	0.57	0.67	0.6
CML233	0.57	0.61	0.6	0.56	0.6	0.52	0.61	0.53	0.62	0.62	0.58	0.58	0.5	0.52	0.57	0.56	0.55	1	0.58	0.63	0.56	0.55
CML362	0.56	0.69	0.58	0.56	0.59	0.54	0.65	0.56	0.65	0.6	0.63	0.52	0.69	0.44	0.58	0.52	0.64	0.58	1	0.52	0.51	0.54
CML110	0.56	0.63	0.64	0.64	0.71	0.6	0.73	0.63	0.61	0.61	0.61	0.57	0.64	0.59	0.67	0.59	0.57	0.63	0.52	1	0.66	0.67
CML126	0.55	0.66	0.59	0.5	0.54	0.6	0.56	0.65	0.61	0.54	0.66	0.55	0.57	0.54	0.59	0.53	0.67	0.56	0.51	0.66	1	0.62
CML178	0.54	0.67	0.63	0.69	0.63	0.7	0.71	0.65	0.6	0.56	0.59	0.61	0.53	0.59	0.68	0.63	0.6	0.55	0.54	0.67	0.62	1
